# Supplementary material for: A Bioinformatics Investigation of Hub Genes Involved in Treg Migration and Its Synergistic Effects, Using Immune Checkpoint Inhibitors for Immunotherapies
Source: Int J Mol Sci. 2024 Aug 28;25(17):9341. doi: 10.3390/ijms25179341 (PMC11395080; doi:10.3390/ijms25179341)
Supplement: Supplementary file 1 [file ijms-25-09341-s001.zip]

Archive with 1 entries (1 files):
- ijms-3171204-supplementary.pdf
